# Supplementary material for: Gut Microbial Adaptation to Varied Altitudes and Temperatures in Tibetan Plateau Yaks
Source: Microorganisms. 2024 Jul 1;12(7):1350. doi: 10.3390/microorganisms12071350 (PMC11278572; doi:10.3390/microorganisms12071350)
Supplement: Supplementary file 1 [file microorganisms-12-01350-s001.zip]

Archive with 1 entries (1 files):
- microorganisms-3030057-supplementary.pdf
